# Supplementary material for: Transcriptional changes after herpes simplex virus type 1 infection in human trabecular meshwork cells
Source: PLoS One. 2019 May 28;14(5):e0217567. doi: 10.1371/journal.pone.0217567 (PMC6538180; doi:10.1371/journal.pone.0217567)
Supplement: S1 Appendix — (XLSX) [file pone.0217567.s001.xlsx]

## Sheet: Sheet2
S1 Appendix. The percent identities of major genes of HSV-1 between the clinical strain HSV-1 NCCP no. 43002 in comparison with HSV-1 KOS strain
Herpes Simplex Virus 1 glycoprotein					Per. Ident
Gene	Protein	cds (bp)	functions
UL1	Glycoprotein L	675	Surface and membrane	Human herpesvirus 1 isolate KOS, complete genome	0.9985
UL22	Glycoprotein H	2517	Surface and membrane	Human herpesvirus 1 isolate KOS, complete genome	0.9984
RS1	Immediate early genes	3896	Major transcriptional activator. Essential for progression beyond the immediate-early phase of infection	Human herpesvirus 1 isolate KOS, complete genome	0.9995
UL42	DNA polymerase	1466	DNA polymerase processivity factor	Human herpesvirus 1 isolate KOS, complete genome	0.9979
The primer sequence of each gene
Region	No.	Primer	Primer sequence	length	TM	position	size	sequence
UL1	1	UL1_F	ATG GGG ATT TTG GGT TGG GTC G	22	64	1~22	675	ATGGGGATTTTGGGTTGGGTCGGGCTTATTGCCGTTGGGGTTTTGTGTGTGCGGGGGGGCTTGTCTTCAACCGAATATGT TATTCGGAGTCGGGTGGCTCGAGAGGTGGGGGATATATTAAAGGTGCCTTGTGTGCCGCTCCCGTCTGACGATCTTGATT GGCGTTACGAGACCCCCTCGGCTATAAACTATGCTTTGATAGACGGTATATTTTTGCGTTATCACTGTCCCGGATTGGAC ACGGTCTTGTGGGATAGGCATGCCCAGAAGGCATATTGGGTTAACCCCTTTTTATTTGTGGCGGGTTTTCTGGAGGACTT GAGTCACCCCGCGTTTCCTGCCAACACCCAGGAAACAGAAACGCGCTTGGCCCTTTATAAAGAGATACGCCAGGC…
		UL1_R	TTA GAG GCG CCG GGA GTG G	19	63.8	657~675
UL22	1	UL22_F1	TTA TTC GCG TCT CCA AAA AAA CGG G	25	65.8	1~25	844	TTATTCGCGTCTCCAAAAAAACGGGACACTTGTCCGGAGAACCTTTAGGATGCCAGCCAGGGCGGCGGTAATCATAACCA CGCCCAGCGCAGAGGCGGCCAGAAACCCGGGCGCAATTGCGGCCACGGGCTGCGTGTCAAAGGCTAGCAAATGAATGACG GTTCCGTTTGGAAATAGCAACAAGGCCGTGGACGGCACGTCGCTCGAAAACACGCTTGGGGCGCCCTCCGTCGGCCCGGC GGCGATTTGCAGCTGTGTGTTGTCCGTATCCACCAGCAACACAGACATGACCTCCCCGGCCGGGGTGTAGCGCATAAACA CGGCCCCCACGAGCCCCAGGTCGCGCTGGTTTTGGGTGCGCACCAGCCGCTTGGACTCGATATCCCGGGTGGAGC…
		UL22_R1	ACC TAC CTC ACC GCG ACA TGC	22	64	823~844
	2	UL22_F2	CCA GCA ACA CAG ACA TGA CCT C	23	62.9	693~715	827
		UL22_R2	CGC GAA CAG AGC TTG GCA TTA CA	22	64	1498~1519
	3	UL22_F3	CCC CTA GAA ACT CGG CAT ACA G	23	64	1387~1409	859
		UL22_R3	AGG TAG GTA CGT GTA TTT CTC CC	22	64	2224~2245
	4	UL22_F4	GGC TGT CGT GCA TGG ATA TCA C	21	65.3	2098~2118	420
		UL22_R4	ATG GGG AAT GGT TTA TGG TTC GTG G	25	64.2	2493~2517
RS1	1	RS1_F1	ATG GCG TCG GAG AAC AAG CAG	21	63.3	1~21	932	TTACAGCACCCCGTCCCCCTCGAACGCGCCGCCGTCGTCTTCGTCCCAGGCGCCTTCCCAGTCCACAACG TCCCGTCGCGGGGGCGTGGCCAAGCCCGCCTCCGCCCCCAGCACCTCCACGGCCCCCGCCGCCGCCAGCA CGGTGCCGCTGCGGCCCGTGGCCGAGGCCCAGCGAATCCCGGGCGGCGCCGGCGGCAGGGCCCCCGGGCC GTCGTCGTCGTCGCCGCGCAGCACCAGCGGGGGGGCGTCGTCGTCGGGCTCCAGCAGGGCGCGGGCGCAA AAGTCCCTCCGCGGCCCGCGCCACCGGGCCGGGCCGGCGCGCACCGCCTCGCGCCCCAGCGCCACGTACA CGGGCCGCAGCGGCGCGCCCAGGCCCCAGCGCGCGCAGGCGCGG…
		RS1_R1	ACG TAC CCG TCG CGA TAG C	19	61.7	914~932
	2	RS1_F2	TCG AGC TGG ACG CCG ACG	18	63	872~889	860
		RS1_R2	CTC CAG GAT CCC GCG GCA	18	63	1714~1731
	3	RS1_F3	CGC CGG CGC AGA TGA CGA	18	63	1479~1498	720
		RS1_R3	CCG GGA CTC TTG CGC TTG C	19	63.8	2180~2198
	4	RS1_F4	CGG ACC TGC TGT TTG ACA ACC A	22	64	2063~2084	859
		RS1_R4	GCA CAG CCG GTT GGC CAG	18	63	2902~2921
	5	RS1_F5	GCG TGG TGG TGC TGT ACT CG	20	64.6	2786~2805	1112
		RS1_R5	TTA CAG CAC CCC GTC CCC	18	60.7	3880~3897
UL42	1	UL42_F1	ATG ACG GAT TCC CCT GGC G	19	61.7	1~19	823	ATGACGGATTCCCCTGGCGGTGTGGCCCCCGCCTCCCCCGTGGAGGACGCGTCGGACGCGTCCCTCGGGCAGCCGGAGGA GGGGGCGCCCTGCCAGGTGGTCCTGCAGGGCGCCGAACTTAATGGAATCCTACAGGCGTTTGCCCCGCTGCGCACGAGCC TTCTGGACTCGCTTCTGGTTATGGGCGACCGGGGCATCCTTATCCATAACACGATCTTTGGGGAGCAGGTGTTCCTGCCC CTGGAACACTCGCAATTCAGTCGGTATCGCTGGCGCGGACCCACGGCGGCGTTCCTGTCTCTCGTGGACCAGAAGCGCTC CCTCCTGAGCGTGTTTCGCGCCAACCAGTACCCGGACCTACGTCGGGTGGAGTTGGCGATCACGGGCCAGGCCCC…
		UL42_R1	GC ATG CTG CAA TCG TCG ACG A	21	63.3	803~823
	2	UL42_F2	GCA CCC AGG TCC AGA TCC T	19	61.7	698~716	770
		UL42_R2	GG GAA TCC AAA ACC ATA CGG G	21	61.3	1443~1467
